# Supplementary material for: MKRN3 regulates the epigenetic switch of mammalian puberty via ubiquitination of MBD3
Source: Natl Sci Rev. 2020 Feb 14;7(3):671–85. doi: 10.1093/nsr/nwaa023 (PMC8288866; doi:10.1093/nsr/nwaa023)
Supplement: nwaa023_Supplemental_Files [file nwaa023_supplemental_files.zip]

Archive with 2 entries (2 files):
- Supplementary_Information_10-01-2020 (2).docx
- Supplenmentary.pdf
